# Supplementary material for: Gender heterophily and equality: a contribution to gender equality in the Chilean scientific sector
Source: Front Psychol. 2023 Sep 5;14:1032291. doi: 10.3389/fpsyg.2023.1032291 (PMC10507725; doi:10.3389/fpsyg.2023.1032291)
Supplement: Supplementary file 1 [file Table_1.XLSX]

## Sheet: Data
ID	Gender	nalter	alter1_gender	alter2_gender	alter3_gender	nalter_female	nalter_male	nalter_i	typeNET	homophily
1e9b2f4ad6	Male	3	2	1	1	1	2	0	2	0.333
d73a824257	Male	1	1			0	1	0	3	1
aecb30b213	Male	3	1	1	1	0	3	0	3	1
10ef8391dc	Female	2	1	2		1	1	0	2	0
34823b957e	Male	3	1	1	2	1	2	0	2	0.333
af3b3ce9fe	Female	3	2	1	2	2	1	0	2	0.333
6f50305ba5	Female	0				0	0	0	0
8b473eef0e	Male	3	1	1	1	0	3	0	3	1
72dd9fffb9	Male	0				0	0	0	0
b4f9c922ea	Male	0				0	0	0	0
25c55d2730	Male	3	1	1	1	0	3	0	3	1
78d20c51a3	Male	0				0	0	0	0
d258dddd8a	Male	3	2	1	1	1	2	0	2	0.333
7e79fe5d60	Female	3	1	1	1	0	3	0	3	-1
c10ef0afba	Female	3	1	1	2	1	2	0	2	-0.333
15d3aba186	Female	3	1	2	2	2	1	0	2	0.333
bb333962a2	Male	3	2	1	2	2	1	0	2	-0.333
5d42eb151f	Female	0				0	0	0	0
9bf2e5ca56	Female	1	1			0	1	0	3	-1
13888f6b3a	Male	3	1	1	1	0	3	0	3	1
a111291024	Female	2	1	2		1	1	0	2	0
4c18859d18	Female	3	1	1	1	0	3	0	3	-1
163b5fa99c	Male	3	2	1	2	2	1	0	2	-0.333
87a2b9bae3	Female	0				0	0	0	0
418b2604b4	Male	3	1	1	2	1	2	0	2	0.333
9656f05106	Male	0				0	0	0	0
8df01ebbb9	Male	2	1	1		0	2	0	3	1
3bef2439d4	Male	3	1	1	1	0	3	0	3	1
9d9a0f53d1	Male	1	1			0	1	0	3	1
64a46ee345	Female	3	3	3	3	0	0	3	0
3134ebfe65	Male	3	1	1	2	1	2	0	2	0.333
cb7ec88514	Male	2	1	1		0	2	0	3	1
e9633f1bc5	Male	1	1			0	1	0	3	1
21b179e359	Male	0				0	0	0	0
4dac6e034c	Male	0				0	0	0	0
869d817e48	Male	1	1			0	1	0	3	1
25fc5a154d	Male	3	2	1	1	1	2	0	2	0.333
3a22b61974	Female	0				0	0	0	0
e8b11e98cb	Male	1	1			0	1	0	3	1
11ef6d2cc5	Female	0				0	0	0	0
de2471ab0d	Male	3	1	1	1	0	3	0	3	1
a7bba3e22c	Male	1	2			1	0	0	1	-1
51ff988216	Male	1	1			0	1	0	3	1
ba85dd9f48	Male	3	1	1	2	1	2	0	2	0.333
cf21495f54	Female	2	1	1		0	2	0	3	-1
3e9b05ecd8	Male	1	2			1	0	0	1	-1
da935ff950	Male	3	1	2	2	2	1	0	2	-0.333
c564d55fde	Male	0				0	0	0	0
5dba53a083	Female	3	1	2	1	1	2	0	2	-0.333
129061b41b	Male	3	1	2	1	1	2	0	2	0.333
a9662ca07a	Female	2	1	2		1	1	0	2	0
873d053193	Male	3	1	1	1	0	3	0	3	1
011fdef947	Male	3	2	1	1	1	2	0	2	0.333
227c56cb9f	Female	3	1	2	1	1	2	0	2	-0.333
e41c897086	Male	1	1			0	1	0	3	1
a513b2064d	Male	1	1			0	1	0	3	1
9a63da1576	Male	3	1	1	1	0	3	0	3	1
5159f2065b	Female	2	1	2		1	1	0	2	0
4b31d69b66	Female	1	1			0	1	0	3	-1
41c0b71c7e	Male	1	1			0	1	0	3	1
0da3fd7dae	Male	1	2			1	0	0	1	-1
535e87aec0	Female	1	2			1	0	0	1	1
b54557c569	Male	1	1			0	1	0	3	1
662c2a833f	Male	1	1			0	1	0	3	1
15bb6377ab	Male	2	2	2		2	0	0	1	-1
568b8c4ad7	Male	0				0	0	0	0
e0ed4c6ca2	Male	0				0	0	0	0
1b956a768e	Female	3	1	1	2	1	2	0	2	-0.333
8aa4e83b36	Female	3	1	2	2	2	1	0	2	0.333
b9a2afe20f	Female	1	3			0	0	1	0
6e3744e9aa	Male	3	1	1	1	0	3	0	3	1
22107a7f9a	Male	2	1	1		0	2	0	3	1
999e3b1fcd	Male	1	1			0	1	0	3	1
999e3b1fcd	Female	3	1	1	1	0	3	0	3	-1
e0f41005fa	Female	3	2	1	2	2	1	0	2	0.333
280ace42e3	Male	3	1	1	1	0	3	0	3	1
50db49c4f2	Male	1	1			0	1	0	3	1
8bde6859bd	Male	1	2			1	0	0	1	-1
e1b01a972e	Male	3	1	1	1	0	3	0	3	1
7aeafc1623	Male	1	2			1	0	0	1	-1
d7fc25f69b	Female	3	1	1	1	0	3	0	3	-1
609fb75f09	Male	2	1	2		1	1	0	2	0
c32b2a66bd	Female	1	1			0	1	0	3	-1
4228772c53	Female	1	1			0	1	0	3	-1
625e52bd4d	Male	1	1			0	1	0	3	1
052b86e562	Male	1	1			0	1	0	3	1
3640e217a7	Male	1	1			0	1	0	3	1
d2b7277d30	Male	3	1	2	1	1	2	0	2	0.333
a890c670dc	Male	3	1	1	1	0	3	0	3	1
3bde11f33e	Male	0				0	0	0	0
227dcd9f4a	Female	3	1	1	1	0	3	0	3	-1
9554dd8c51	Female	0				0	0	0	0
886e9b230d	Female	3	1	1	2	1	2	0	2	-0.333
6dcf973aad	Female	1	2			1	0	0	1	1
6c3bab24af	Male	3	1	1	1	0	3	0	3	1
d60a5e5f50	Female	3	1	1	1	0	3	0	3	-1
5c525a5d13	Female	3	1	1	1	0	3	0	3	-1
7c4191d18d	Male	1	1			0	1	0	3	1
ef02c318d3	Male	3	1	1	1	0	3	0	3	1
918d85a912	Male	1	1			0	1	0	3	1
d107cb56d9	Male	3	2	1	1	1	2	0	2	0.333
814708b290	Male	3	1	1	2	1	2	0	2	0.333
32464d7762	Female	3	1	1	1	0	3	0	3	-1
4c32cfefc2	Male	0				0	0	0	0
c03723755a	Male	3	1	1	1	0	3	0	3	1
ccf52a74cc	Male	3	1	1	1	0	3	0	3	1
96d70ee900	Male	3	1	1	1	0	3	0	3	1
80ee4f914f	Male	3	1	1	1	0	3	0	3	1
3bdafe7713	Female	3	1	1	1	0	3	0	3	-1
1b9fdc8942	Female	3	1	1	2	1	2	0	2	-0.333
8f5fbc1e52	Male	1	3			0	0	1	0
59477e0dfc	Female	1	2			1	0	0	1	1
ac17f37eee	Male	1	1			0	1	0	3	1
067ca32b69	Male	2	1	1		0	2	0	3	1
0eab049176	Male	2	2	1		1	1	0	2	0
576464bcbd	Male	3	1	1	1	0	3	0	3	1
879820a04e	Male	3	2	1	1	1	2	0	2	0.333
1e89353432	Male	3	2	2	1	2	1	0	2	-0.333
dcf75947a2	Male	0				0	0	0	0
c950956c33	Male	3	1	1	1	0	3	0	3	1
96c59c43f3	Male	2	2	1		1	1	0	2	0
aa3bf53a8f	Male	3	2	1	1	1	2	0	2	0.333
a6a08dc328	Female	2	1	2		1	1	0	2	0
b942cd0d74	Male	3	2	1	2	2	1	0	2	-0.333
4777ff3009	Male	3	1	1	1	0	3	0	3	1
455006f6f8	Female	1	1			0	1	0	3	-1
b19e48444c	Male	3	2	1	1	1	2	0	2	0.333
27e150d678	Male	3	1	1	1	0	3	0	3	1
2e1eac6f94	Female	3	2	2	2	3	0	0	1	1
5071b208f0	Female	0				0	0	0	0
ae74a1cbb2	Female	3	2	1	1	1	2	0	2	-0.333
310f21146c	Male	3	1	1	2	1	2	0	2	0.333
dd1edc5a44	Female	3	2	1	1	1	2	0	2	-0.333
abe6832661	Female	3	2	2	2	3	0	0	1	1
80da2f5998	Male	0				0	0	0	0
bf14dcf2ee	Male	3	1	1	1	0	3	0	3	1
267d3b04e7	Female	0				0	0	0	0
86fddd6ebb	Male	2	1	1		0	2	0	3	1
1fa8e031b7	Male	3	1	1	1	0	3	0	3	1
62fcc2f4ae	Male	1	1			0	1	0	3	1
21a5084f20	Female	3	1	1	2	1	2	0	2	-0.333
c19c35de03	Male	3	1	1	1	0	3	0	3	1
740f0e07d7	Female	3	2	1	2	2	1	0	2	0.333
2ac4144f35	Male	0				0	0	0	0
ca7466a4ca	Female	1	1			0	1	0	3	-1
8c7da76a40	Male	1	1			0	1	0	3	1
1a19ebb731	Male	0				0	0	0	0
b644475924	Female	1	1			0	1	0	3	-1
944b123cd1	Female	2	1	2		1	1	0	2	0
bee2ef41c4	Female	0				0	0	0	0
2e7d5c7bd1	Male	1	2			1	0	0	1	-1
c91176c8b8	Male	3	1	1	2	1	2	0	2	0.333
8f03eec295	Female	3	2	1	1	1	2	0	2	-0.333
65e3920a2e	Male	3	1	1	1	0	3	0	3	1
fe47cc4ad3	Male	0				0	0	0	0
31a0130c92	Male	3	1	1	1	0	3	0	3	1
3e936d2d65	Male	0				0	0	0	0
e4b65b6d06	Male	3	1	1	1	0	3	0	3	1
4bfc85a9b0	Female	3	1	1	1	0	3	0	3	-1
a13ef1c7a2	Female	2	2	1		1	1	0	2	0
4dd2ad3bd7	Male	3	1	1	1	0	3	0	3	1
02506ad081	Male	3	1	1	2	1	2	0	2	0.333
e768bb3d5b	Male	1	1			0	1	0	3	1
46678ec6ba	Male	1	1			0	1	0	3	1
9eadb485ef	Male	0				0	0	0	0
88e74cd96b	Male	3	1	1	1	0	3	0	3	1
70b48e6b95	Male	1	1			0	1	0	3	1
5114fd6b18	Female	3	2	2	2	3	0	0	1	1
9fa39527e5	Female	3	1	1	1	0	3	0	3	-1
abc0f0783e	Female	1	1			0	1	0	3	-1
23b07c5fd7	Female	3	1	1	2	1	2	0	2	-0.333
10869d38bc	Male	1	2			1	0	0	1	-1
1f781aa2bb	Male	1	1			0	1	0	3	1
d777718038	Female	3	1	1	1	0	3	0	3	-1
5f442a5e97	Male	1	1			0	1	0	3	1
8b067175fb	Male	0				0	0	0	0
dbe93f1875	Male	2	1	1		0	2	0	3	1
bdab0abf2c	Female	0				0	0	0	0
c7e6088629	Male	0				0	0	0	0
8568aaf4ff	Male	1	1			0	1	0	3	1
1b11867205	Female	1	1			0	1	0	3	-1
f30840e481	Female	1	1			0	1	0	3	-1
1f781aa2bb	Male	3	1	1	1	0	3	0	3	1
634dc90567	Female	2	1	2		1	1	0	2	0
0d648b6050	Male	0				0	0	0	0
fb428796c1	Male	3	1	1	1	0	3	0	3	1
20d90f9f7e	Male	1	1			0	1	0	3	1
8beef345a7	Male	3	1	2	1	1	2	0	2	0.333
1f95cc539d	Female	3	1	1	1	0	3	0	3	-1
c370493436	Male	1	1			0	1	0	3	1
ce428ce03e	Female	1	1			0	1	0	3	-1
1e8ccc04b8	Male	2	1	2		1	1	0	2	0
9500472758	Male	3	1	1	2	1	2	0	2	0.333
cbf60077a3	Female	3	1	1	1	0	3	0	3	-1
8f5fbc1e52	Male	1	1			0	1	0	3	1
a09f619adc	Male	3	1	2	1	1	2	0	2	0.333
75a3dca29f	Female	3	1	1	1	0	3	0	3	-1
1b83e1551d	Male	1	1			0	1	0	3	1
08a098015a	Male	3	1	1	1	0	3	0	3	1
fe34d8e2ed	Female	3	1	2	1	1	2	0	2	-0.333
0d5928755e	Female	3	2	2	1	2	1	0	2	0.333
93372a936b	Male	1	1			0	1	0	3	1
e8582b57fc	Male	1	1			0	1	0	3	1
f44fc4b8fb	Female	1	1			0	1	0	3	-1
15060c9ad6	Female	3	2	2	1	2	1	0	2	0.333
9ad7b23c10	Male	1	1			0	1	0	3	1
2233840ec0	Male	1	1			0	1	0	3	1
07dd387a3a	Male	3	1	1	1	0	3	0	3	1
084c29e213	Male	2	1	1		0	2	0	3	1
78c77bce2c	Male	3	1	1	1	0	3	0	3	1
bd757c165f	Female	1	1			0	1	0	3	-1
7201b56cc6	Female	1	1			0	1	0	3	-1
6a6e97cbc1	Male	3	1	1	1	0	3	0	3	1
a5b44d7ea8	Male	0				0	0	0	0
166ef243f1	Male	3	1	1	2	1	2	0	2	0.333
0636773458	Male	3	1	1	2	1	2	0	2	0.333
e204e85dc2	Female	3	1	1	1	0	3	0	3	-1
ada3958706	Male	3	1	2	1	1	2	0	2	0.333
acd309fa28	Male	1	2			1	0	0	1	-1
35e261f80c	Male	0				0	0	0	0
d6094b16b7	Female	1	3			0	0	1	0
a0cfed7c9b	Male	3	1	1	1	0	3	0	3	1
2720c0e64d	Male	0				0	0	0	0
7b038529f6	Male	3	1	1	1	0	3	0	3	1
2ceb604a54	Female	0				0	0	0	0
b7c3229f27	Male	3	1	1	1	0	3	0	3	1
71a5641f2a	Female	2	1	2		1	1	0	2	0
78816fd1f0	Male	0				0	0	0	0
9ae397444b	Male	3	1	2	1	1	2	0	2	0.333
13593b96bc	Male	3	1	1	1	0	3	0	3	1
f70b76a8c9	Male	3	1	1	3	0	2	1	3	0.333
c98e858406	Male	3	1	1	1	0	3	0	3	1
afd52a457d	Female	3	1	1	1	0	3	0	3	-1
68bf645501	Female	1	2			1	0	0	1	1
643880e638	Male	3	1	1	1	0	3	0	3	1
648c95e24b	Male	3	1	1	1	0	3	0	3	1
a0fc170a31	Male	3	1	2	1	1	2	0	2	0.333
53007dd3fd	Male	3	1	1	1	0	3	0	3	1
97200e1950	Female	3	1	1	1	0	3	0	3	-1
7b911bd99d	Female	3	1	2	1	1	2	0	2	-0.333
2eb171d56b	Male	3	1	1	1	0	3	0	3	1
e5e6f63f2c	Male	3	1	1	1	0	3	0	3	1
73df8f68cc	Male	3	2	1	1	1	2	0	2	0.333
2b2bea275c	Male	3	3	3	3	0	0	3	0
6be85dbd75	Male	3	1	1	1	0	3	0	3	1
5a5389cc69	Male	3	1	1	1	0	3	0	3	1
8f974edbb1	Female	3	2	1	1	1	2	0	2	-0.333
fb174ee2e7	Female	1	1			0	1	0	3	-1
2fc679a79c	Female	3	1	1	1	0	3	0	3	-1
000349752a	Male	3	1	1	1	0	3	0	3	1
a46fcd8e99	Female	1	3			0	0	1	0
b73b02eef3	Female	3	1	1	1	0	3	0	3	-1
a8f7684440	Male	0				0	0	0	0
77d545ded8	Male	3	1	2	1	1	2	0	2	0.333
2bffb5bd9e	Female	3	2	1	2	2	1	0	2	0.333
20f1d247e4	Male	3	1	2	1	1	2	0	2	0.333
c2ee354afa	Male	0				0	0	0	0
8675c435c5	Male	2	1	1		0	2	0	3	1
a08f17c00b	Male	3	1	1	1	0	3	0	3	1
ae075f3147	Male	1	1			0	1	0	3	1
1bd6912620	Male	3	1	2	1	1	2	0	2	0.333
44550dc559	Female	3	1	1	1	0	3	0	3	-1
b2ff8cec21	Male	3	1	1	2	1	2	0	2	0.333
96d1ffb982	Female	3	1	1	1	0	3	0	3	-1
21f8855fdb	Male	3	1	1	1	0	3	0	3	1
d9a164749a	Male	3	1	1	1	0	3	0	3	1
88351c4b18	Male	3	1	1	1	0	3	0	3	1
1be925d961	Male	2	1	1		0	2	0	3	1
6ffcb13314	Male	3	1	2	1	1	2	0	2	0.333
08ac86cd34	Male	0				0	0	0	0
78707b97d2	Male	1	1			0	1	0	3	1
1ba76e12f2	Male	0				0	0	0	0
863ebbd76f	Male	1	3			0	0	1	0
46eab3d048	Male	3	1	1	1	0	3	0	3	1
0214afcdfc	Male	0				0	0	0	0
4d8b09a13a	Female	1	1			0	1	0	3	-1
037abe6da5	Female	1	1			0	1	0	3	-1
14e533b10f	Male	1	2			1	0	0	1	-1
5f61a3a6e7	Female	3	1	1	1	0	3	0	3	-1
846839aa74	Female	3	1	1	1	0	3	0	3	-1
b24e859823	Female	3	2	1	2	2	1	0	2	0.333
6935daac63	Male	3	1	2	2	2	1	0	2	-0.333
b39c89eaa2	Male	3	1	2	2	2	1	0	2	-0.333
2b374218c8	Male	0				0	0	0	0
97cd83148d	Male	3	1	1	2	1	2	0	2	0.333
6051126b70	Male	0				0	0	0	0
093123692a	Female	2	1	1		0	2	0	3	-1
e6059db23a	Male	0				0	0	0	0
1bbba5eae9	Male	0				0	0	0	0
90ac33aa8a	Male	3	1	1	2	1	2	0	2	0.333
076f9b44b6	Male	1	1			0	1	0	3	1
b1b2b98945	Male	2	1	1		0	2	0	3	1
3d6adc2fd4	Male	3	1	2	1	1	2	0	2	0.333
c80abd7e1e	Male	0				0	0	0	0
29bf61bf97	Male	3	1	1	1	0	3	0	3	1
7c77f002ff	Male	3	1	1	1	0	3	0	3	1
da88d8fef3	Female	3	2	2	1	2	1	0	2	0.333
8450cd7b92	Male	3	1	1	1	0	3	0	3	1
407a58bab6	Female	3	2	1	2	2	1	0	2	0.333
a9f6759cfa	Female	3	1	1	2	1	2	0	2	-0.333
acd9a1dd09	Female	2	1	1		0	2	0	3	-1
6a746084a3	Male	1	3			0	0	1	0
382d98be30	Female	1	1			0	1	0	3	-1
64054ae6d4	Male	0				0	0	0	0
66f34a92ed	Male	3	1	2	1	1	2	0	2	0.333
b4eb0b93e2	Male	3	1	1	1	0	3	0	3	1
db415a3419	Male	1	1			0	1	0	3	1
8e3991b81a	Female	3	1	2	2	2	1	0	2	0.333
b424307390	Female	3	2	1	2	2	1	0	2	0.333
976d8e44ec	Male	0				0	0	0	0
17b40133c1	Female	2	1	2		1	1	0	2	0
13609c7a02	Male	2	1	1		0	2	0	3	1
e997972173	Male	3	1	1	1	0	3	0	3	1
a95207cebb	Male	1	1			0	1	0	3	1
b2510ecba0	Male	0				0	0	0	0
26eca40bd1	Male	3	1	1	3	0	2	1	3	0.333
1248b12442	Male	0				0	0	0	0
c83f7a39cb	Male	3	2	2	1	2	1	0	2	-0.333
3f42502e9c	Male	3	1	1	1	0	3	0	3	1
218402d020	Male	3	1	1	1	0	3	0	3	1
9f543e0686	Male	3	1	1	2	1	2	0	2	0.333
01699147f3	Male	1	1			0	1	0	3	1
53dcbb52f0	Male	2	1	3		0	1	1	3	0
1c7c9db65e	Male	0				0	0	0	0
f8e3dc899b	Male	1	1			0	1	0	3	1
92adba814f	Female	1	1			0	1	0	3	-1
29c4b6ff45	Male	3	2	2	2	3	0	0	1	-1
75f1792d01	Male	3	1	1	1	0	3	0	3	1
12a8ed47d1	Male	3	1	1	2	1	2	0	2	0.333
6676479d33	Male	3	1	1	1	0	3	0	3	1
0a2ef01b3d	Male	3	1	1	1	0	3	0	3	1
80626543c2	Female	3	1	2	1	1	2	0	2	-0.333
7e2052cdfc	Female	0				0	0	0	0
b66e1e59ca	Male	0				0	0	0	0
5d7fce2937	Male	0				0	0	0	0
7ca72382f7	Female	3	2	1	1	1	2	0	2	-0.333
8481bf9bb6	Female	2	1	1		0	2	0	3	-1
8c27f3d1cd	Male	0				0	0	0	0
5e52e2ad6e	Male	3	1	1	1	0	3	0	3	1
0e882e9d6f	Female	1	2			1	0	0	1	1
1e85874163	Female	3	1	2	3	1	1	1	2	0
028c73ce3f	Female	0				0	0	0	0
bc6654a247	Male	0				0	0	0	0
0a6f65d57e	Male	0				0	0	0	0
a7101c45b3	Female	3	1	1	1	0	3	0	3	-1
3bfd2b1027	Male	3	2	1	1	1	2	0	2	0.333
e4888b177d	Male	3	2	1	1	1	2	0	2	0.333
52b4a1d06e	Male	3	1	1	1	0	3	0	3	1
1077f8a5a2	Male	3	1	1	1	0	3	0	3	1
a5e76e13a0	Female	2	2	1		1	1	0	2	0
86658a4d09	Female	3	1	1	1	0	3	0	3	-1
0b1549a05f	Female	0				0	0	0	0
2fbc5e2eee	Female	2	2	3		1	0	1	1	0
a34cda7f60	Female	3	1	2	1	1	2	0	2	-0.333
9b670e75de	Female	0				0	0	0	0
8eaf7cd3a8	Male	3	1	1	2	1	2	0	2	0.333
dacf1657ad	Female	3	1	1	1	0	3	0	3	-1
1f91453587	Male	3	1	1	1	0	3	0	3	1
a1e118b62b	Female	3	1	2	1	1	2	0	2	-0.333
50e3a43a9e	Male	0				0	0	0	0
d86965df2b	Male	3	1	1	1	0	3	0	3	1
cef3dac6af	Female	0				0	0	0	0
d7e9b56c84	Female	2	1	1		0	2	0	3	-1
bb20e0e217	Male	3	1	2	3	1	1	1	2	0
15d1abeb47	Female	1	2			1	0	0	1	1
b034644394	Male	3	1	2	1	1	2	0	2	0.333
1f693a043b	Male	3	1	1	1	0	3	0	3	1
c496015625	Male	3	1	1	1	0	3	0	3	1
6b6ac53206	Female	3	2	2	2	3	0	0	1	1
17b19b4d9d	Female	3	1	1	1	0	3	0	3	-1
588df985a4	Male	3	1	1	1	0	3	0	3	1
11f99a4421	Female	1	2			1	0	0	1	1
f5ab87323b	Male	3	1	1	1	0	3	0	3	1
9c5956fe41	Male	3	1	1	1	0	3	0	3	1
0fbf1a8913	Female	3	1	1	1	0	3	0	3	-1
da413f5e1f	Male	3	1	1	1	0	3	0	3	1
47ab0a89b0	Female	1	1			0	1	0	3	-1
38ccde8677	Female	3	1	2	1	1	2	0	2	-0.333
ee1fe243ac	Male	2	1	1		0	2	0	3	1
db22f6a53e	Male	0				0	0	0	0
bfb2a317be	Female	2	2	2		2	0	0	1	1
2a4515dc55	Male	3	2	1	1	1	2	0	2	0.333
7938ccd12a	Female	0				0	0	0	0
d9f670dde4	Male	3	1	2	1	1	2	0	2	0.333
bb6576ba87	Male	3	2	2	1	2	1	0	2	-0.333
ab2f9f1336	Female	1	2			1	0	0	1	1
6380086ea5	Male	3	1	1	2	1	2	0	2	0.333
f2bf51e2da	Female	3	1	1	1	0	3	0	3	-1
7fba4de0e0	Male	3	2	1	2	2	1	0	2	-0.333
4ca53e18c1	Male	3	1	1	1	0	3	0	3	1
4620cfc7df	Male	1	2			1	0	0	1	-1
54ad1bee96	Male	3	1	1	1	0	3	0	3	1
23cb1e22ac	Male	1	1			0	1	0	3	1
7a3700a35f	Male	1	1			0	1	0	3	1
c61df6b025	Male	0				0	0	0	0
4ad1b9f05e	Female	3	2	2	1	2	1	0	2	0.333
d23cb85244	Male	0				0	0	0	0
c3d74e3ddb	Female	1	1			0	1	0	3	-1
5258e52f82	Male	3	1	1	1	0	3	0	3	1
b650c58a4b	Female	1	1			0	1	0	3	-1
1ffabd13d6	Female	3	2	1	1	1	2	0	2	-0.333
b5f261e566	Female	0				0	0	0	0
7056193a2e	Male	3	1	1	2	1	2	0	2	0.333
42a8be28ea	Female	3	1	1	2	1	2	0	2	-0.333
33ec0d1875	Male	0				0	0	0	0
ffce151325	Female	1	2			1	0	0	1	1
31d7658d19	Female	1	1			0	1	0	3	-1
311a844466	Male	0				0	0	0	0
b64d73ffd3	Female	0				0	0	0	0
18febdb2e7	Male	1	1			0	1	0	3	1
a73d422838	Male	3	1	1	1	0	3	0	3	1
c1c10163ab	Female	3	1	1	2	1	2	0	2	-0.333
99cba27a27	Male	0				0	0	0	0
7f4f7941ee	Male	3	1	1	1	0	3	0	3	1
9e073a642e	Male	2	1	1		0	2	0	3	1
cbe4db7c96	Male	0				0	0	0	0
c81214e286	Male	3	1	2	2	2	1	0	2	-0.333
5be2ae1017	Male	0				0	0	0	0
d1bff2914a	Male	3	1	2	2	2	1	0	2	-0.333
77d8a6db2d	Female	2	1	1		0	2	0	3	-1
cd11fc778d	Female	0				0	0	0	0
8aa2482515	Male	3	2	2	2	3	0	0	1	-1
54175f1f94	Female	3	2	2	2	3	0	0	1	1
e575929893	Male	3	1	1	1	0	3	0	3	1
f9c6ee30ac	Male	3	1	2	1	1	2	0	2	0.333
1acdd02f9c	Male	3	2	1	1	1	2	0	2	0.333
3af1653862	Female	0				0	0	0	0
ab88e0192f	Female	3	1	1	2	1	2	0	2	-0.333
943f171d15	Male	0				0	0	0	0
7916a5ec2e	Male	3	1	2	1	1	2	0	2	0.333
11adb14efb	Female	1	1			0	1	0	3	-1
7aa01ede08	Female	3	2	1	1	1	2	0	2	-0.333
1acdd02f9c	Female	2	2	1		1	1	0	2	0
4431790f03	Male	0				0	0	0	0
b7739e3f6f	Male	0				0	0	0	0
169a74e697	Male	3	1	2	3	1	1	1	2	0
4c9d916672	Male	3	1	1	1	0	3	0	3	1
f8345ec28f	Female	2	2	1		1	1	0	2	0
7ae5e1eccc	Male	0				0	0	0	0
6b56a01191	Male	3	1	2	1	1	2	0	2	0.333
a81bf89839	Female	1	1			0	1	0	3	-1
ff04182007	Male	2	1	1		0	2	0	3	1
88689586f6	Female	0				0	0	0	0
c00ba0ba39	Female	3	1	1	1	0	3	0	3	-1
e384a4b995	Female	2	2	1		1	1	0	2	0
e5c721189e	Male	3	1	1	1	0	3	0	3	1
c0eaf121d3	Female	3	1	2	2	2	1	0	2	0.333
5c39714c9c	Female	2	1	1		0	2	0	3	-1
ddf67a5c16	Female	0				0	0	0	0
6b027e7ac1	Female	3	2	2	1	2	1	0	2	0.333
716bad5c48	Male	2	1	1		0	2	0	3	1
5d0e0fcd88	Male	0				0	0	0	0
f72dda30d5	Male	3	1	1	1	0	3	0	3	1
64f6a0c4bf	Male	0				0	0	0	0
6b027e7ac1	Male	1	1			0	1	0	3	1
2869510144	Female	3	2	2	1	2	1	0	2	0.333
c23633142d	Female	3	1	2	2	2	1	0	2	0.333
55be04c527	Female	3	1	1	1	0	3	0	3	-1
45dbfef6ff	Female	3	1	2	1	1	2	0	2	-0.333
6532dd20b8	Female	3	2	1	2	2	1	0	2	0.333
19a145ccdf	Male	1	1			0	1	0	3	1
0dcdbe6e52	Male	3	1	2	1	1	2	0	2	0.333
11adb14efb	Male	3	1	1	2	1	2	0	2	0.333
ddb0a72055	Male	2	2	3		1	0	1	1	0
009794741e	Male	1	1			0	1	0	3	1
8675c435c5	Male	2	1	2		1	1	0	2	0
82bc041ec9	Male	2	1	1		0	2	0	3	1
a116152665	Male	3	1	1	1	0	3	0	3	1
06d575af15	Male	1	1			0	1	0	3	1
0383cfcf4c	Female	0				0	0	0	0
51582cb213	Female	1	1			0	1	0	3	-1
bda68a6d2c	Male	2	1	1		0	2	0	3	1
315adfa7f4	Female	0				0	0	0	0
5cdeeefaa1	Male	3	1	1	1	0	3	0	3	1
0f171932b0	Male	3	1	2	1	1	2	0	2	0.333
8a0019767b	Male	1	1			0	1	0	3	1
310821e41e	Female	3	1	2	1	1	2	0	2	-0.333
48887c5619	Female	3	1	1	2	1	2	0	2	-0.333
1e536c0fdc	Male	3	1	1	1	0	3	0	3	1
943f198dd2	Female	3	1	1	1	0	3	0	3	-1
c712a193e2	Female	3	2	1	1	1	2	0	2	-0.333
5b0f828a41	Female	0				0	0	0	0
a8740b07f8	Female	0				0	0	0	0
ab01dc5379	Female	3	2	2	2	3	0	0	1	1
1dc62502c3	Female	3	1	1	1	0	3	0	3	-1
8e12add808	Male	1	3			0	0	1	0
31ecd83ca8	Male	1	1			0	1	0	3	1
45f335091c	Male	3	1	1	1	0	3	0	3	1
8ab47144f5	Male	3	1	2	1	1	2	0	2	0.333
a3d86560db	Female	3	1	1	1	0	3	0	3	-1
6a51d13b2f	Male	3	1	1	1	0	3	0	3	1
977a3d970d	Male	2	1	1		0	2	0	3	1
2b8e4eef3d	Female	0				0	0	0	0
3f078af1a2	Male	3	1	1	1	0	3	0	3	1
91184bb6c8	Male	0				0	0	0	0
19d4539723	Female	3	1	1	2	1	2	0	2	-0.333
a3f5587af8	Female	1	3			0	0	1	0
aa08036c63	Female	1	1			0	1	0	3	-1
de8055ac59	Female	1	1			0	1	0	3	-1
dc36695cd1	Male	0				0	0	0	0
a752d17356	Male	3	2	1	2	2	1	0	2	-0.333
83e7e97c2b	Male	3	1	1	1	0	3	0	3	1
a65230fa8c	Male	0				0	0	0	0
b32054a2f8	Male	3	1	1	1	0	3	0	3	1
14961b706b	Male	3	1	1	1	0	3	0	3	1
b9499f3e08	Male	3	2	2	1	2	1	0	2	-0.333
b26506f723	Male	3	1	1	1	0	3	0	3	1
2b8d3e22a6	Male	0				0	0	0	0
77a919a1e2	Female	1	2			1	0	0	1	1
264d46acc4	Female	3	1	1	2	1	2	0	2	-0.333
ac5fb8a3c4	Male	3	2	1	2	2	1	0	2	-0.333
1ac08a191d	Female	3	1	1	1	0	3	0	3	-1
97af28f967	Female	3	2	1	1	1	2	0	2	-0.333
84e076990f	Female	2	1	1		0	2	0	3	-1
67b6786c9a	Male	2	2	1		1	1	0	2	0
b993f88942	Female	0				0	0	0	0
29a5db1a52	Male	3	2	1	1	1	2	0	2	0.333
6e961800ee	Female	3	1	1	1	0	3	0	3	-1
e9fe78de9b	Female	1	1			0	1	0	3	-1
87ecb1dd7b	Female	3	2	2	1	2	1	0	2	0.333
5d0a86bde3	Male	3	1	1	1	0	3	0	3	1
371003b61c	Male	0				0	0	0	0
54a1921a84	Female	2	2	2		2	0	0	1	1
5a305edc99	Male	1	1			0	1	0	3	1
a8b0888c62	Male	0				0	0	0	0
42644dac46	Male	3	1	1	1	0	3	0	3	1
8c26e472d9	Male	3	1	2	1	1	2	0	2	0.333
967b09628d	Female	3	2	1	1	1	2	0	2	-0.333
af96b40347	Female	2	2	3		1	0	1	1	0
59fbaee24a	Male	2	2	2		2	0	0	1	-1
c681d89541	Male	1	2			1	0	0	1	-1
d51bc6c5f1	Female	3	2	1	2	2	1	0	2	0.333
06214c513d	Male	3	1	1	1	0	3	0	3	1
26c30d4cac	Male	0				0	0	0	0
94c6e73187	Female	0				0	0	0	0
7a54b53144	Male	0				0	0	0	0
fa13c4a7a2	Male	3	1	1	2	1	2	0	2	0.333
6c48caf265	Female	0				0	0	0	0
8b9cc16e3f	Female	3	1	2	1	1	2	0	2	-0.333
3b125c9e42	Female	3	1	1	2	1	2	0	2	-0.333
928aa16610	Female	0				0	0	0	0
6404d4dd8f	Female	1	1			0	1	0	3	-1
c0811f8be8	Male	1	1			0	1	0	3	1
c669ce0c72	Female	0				0	0	0	0
8e06f6dc6f	Male	3	1	1	2	1	2	0	2	0.333
84c7a12728	Female	3	1	1	2	1	2	0	2	-0.333
d0b3702abc	Male	0				0	0	0	0
5a305edc99	Female	3	2	1	1	1	2	0	2	-0.333
3a0409d61a	Female	3	2	1	1	1	2	0	2	-0.333
8e9ae87c9f	Male	3	2	2	1	2	1	0	2	-0.333
b297fc474f	Female	3	2	1	1	1	2	0	2	-0.333
ccdf0e9734	Female	2	1	2		1	1	0	2	0
0017c697f6	Female	3	1	1	1	0	3	0	3	-1
c3aad8a712	Male	3	1	2	1	1	2	0	2	0.333
c7c5af50d0	Male	3	2	1	1	1	2	0	2	0.333
99903b8ee0	Male	3	1	1	1	0	3	0	3	1
5cb8069c13	Female	3	1	2	1	1	2	0	2	-0.333
56d6b972ee	Male	3	1	1	1	0	3	0	3	1
3ec6a5ebe9	Male	3	1	1	1	0	3	0	3	1
f62bdd250d	Male	3	1	1	1	0	3	0	3	1
c347633703	Female	3	1	1	1	0	3	0	3	-1
3e9bbc3a41	Male	3	1	1	2	1	2	0	2	0.333
0dbe4b7c5a	Male	2	1	1		0	2	0	3	1
059da70763	Female	0				0	0	0	0
ed4b60280a	Male	1	2			1	0	0	1	-1
7b038529f6	Male	2	1	1		0	2	0	3	1
169a74e697	Female	3	2	1	2	2	1	0	2	0.333
e1866e0bf6	Female	2	1	1		0	2	0	3	-1
2de61e32e8	Female	3	2	2	1	2	1	0	2	0.333
4e03b39930	Male	3	2	2	1	2	1	0	2	-0.333
dde09cf4cc	Female	3	1	2	2	2	1	0	2	0.333
0d039b852c	Female	3	1	2	1	1	2	0	2	-0.333
9dc7782060	Female	3	2	1	1	1	2	0	2	-0.333
ec28d6dd87	Male	0				0	0	0	0
0d9b23b970	Male	0				0	0	0	0
7ce818fe29	Female	3	1	2	2	2	1	0	2	0.333
0721e9a412	Male	1	1			0	1	0	3	1
c80d6ce120	Male	0				0	0	0	0
3f215db697	Female	0				0	0	0	0
4899bbdc96	Male	0				0	0	0	0
07f138bee4	Male	0				0	0	0	0
d5c47ee1fc	Male	0				0	0	0	0
ebfd93b90c	Male	0				0	0	0	0
		1130				268	839	23
